# Supplementary material for: Extracranial Germ Cell Tumors in Children: Ten Years of Experience in Three Children’s Medical Centers in Shanghai
Source: Cancers (Basel). 2023 Nov 14;15(22):5412. doi: 10.3390/cancers15225412 (PMC10670163; doi:10.3390/cancers15225412)
Supplement: Supplementary file 1 [file cancers-15-05412-s001.zip]

Archive with 1 entries (1 files):
- cancers-2607491-supplementary.pdf
